# Supplementary material for: Zearalenone Exposure Triggered Cecal Physical Barrier Injury through the TGF-β1/Smads Signaling Pathway in Weaned Piglets
Source: Toxins (Basel). 2021 Dec 15;13(12):902. doi: 10.3390/toxins13120902 (PMC8708673; doi:10.3390/toxins13120902)
Supplement: Supplementary file 1 [file toxins-13-00902-s001.zip]

Archive with 1 entries (1 files):
- toxins-1493913-supplementary.pdf
